# Supplementary material for: Comparative analysis of energy system contributions and physiological profiles in snowboard slopestyle and snowboard cross
Source: PeerJ. 2026 Mar 19;14:e20948. doi: 10.7717/peerj.20948 (PMC13006007; doi:10.7717/peerj.20948)
Supplement: Supplemental Information 1 — The measurements of oxygen uptake, heart rate, and blood lactate concentration from both snowboard slopestyle and snowboard cross trials. The data were used to estimate the energy system contributions and physiological profiles of the participants. [file peerj-14-20948-s001.csv]

Subject	Group	Age	Height	Weight	Time_Trial	rest_HR	peak_HR	rest_La	peak_La	delta_La	rest_VO2	mean_VO2	peak_VO2	rest_VO2_kg	mean_VO2_kg	peak_VO2_kg	Oxi_kj	Gly_kj	Phos_kj	total_kj	Oxi_%	Gly_%	Phos_%
1	boardcross	42	175	95	63	78	146	1.12	3.96	2.84	537.67	1654.41	1921.87	5.66	17.41	20.23	24.56	16.93	54.73	96.22	25.52	17.6	56.88
2	boardcross	15	179	83	75	85	173	1.35	3.35	2	527.354	1257.86	2777.04	6.35	15.15	33.46	20.6	10.42	39.32	70.34	29.29	14.81	55.9
3	boardcross	20	181	73	72	87	172	1.23	3.05	1.82	463.83	1239.3	1860.61	6.35	16.98	25.49	19.47	8.34	35.14	62.95	30.93	13.25	55.82
4	boardcross	37	178	75	64	87	165	1.33	5.73	4.4	412.39	1572.99	2242.89	5.50	20.97	29.91	25.99	20.71	56.61	103.31	25.16	20.05	54.89
5	boardcross	38	179	90	62	85	150	1.21	3.31	2.1	617.5	1723.13	2793.27	6.86	19.15	31.04	23.9	11.86	51.23	86.99	27.47	13.63	58.89
6	boardcross	17	166	67	59	77	192	1.25	5.95	4.7	389.5	1069	1650.66	5.81	15.96	24.64	13.97	19.76	23.6	57.33	24.37	34.46	41.17
7	boardcross	41	178	76	62	62	167	1.36	4.26	2.9	487.33	1501.16	2020.67	6.41	19.75	26.59	21.92	13.83	34.85	70.6	31.05	19.59	49.36
8	boardcross	19	180	63	74	84	176	1.32	3.73	2.41	390.67	1037.51	1528.77	6.20	16.47	24.27	16.69	9.53	25.72	51.94	32.13	18.35	49.52
1	slopestyle	42	175	95	78	77	132	1.1	3.4	2.3	395.83	1227.59	1574.04	4.17	12.92	16.57	22.54	13.71	45	81.25	27.75	16.87	55.38
2	slopestyle	15	179	83	78	88	162	1.23	2.87	1.64	443.17	1589.1	2758.43	5.34	19.15	33.23	31.21	8.54	52.45	92.2	33.85	9.26	56.89
3	slopestyle	20	181	73	70	89	170	1.24	2.21	0.97	443.17	973.22	1555.48	6.07	13.33	21.31	13.01	4.44	7.39	24.84	52.38	17.87	29.75
4	slopestyle	37	178	75	72	84	170	1.35	3.45	2.1	389.83	1461.1	1904.77	5.20	19.48	25.40	26.96	9.88	43.06	79.9	33.74	12.37	53.89
5	slopestyle	38	179	90	90	87	146	1.24	2.74	1.5	443.17	1643.23	2739.18	4.92	18.26	30.44	37.66	8.47	58.13	104.26	36.12	8.12	55.75
6	slopestyle	17	166	67	69	74	175	1.41	2.84	1.43	443.17	1559.62	2248.04	6.61	23.28	33.55	26.88	6.01	28.74	61.63	43.62	9.75	46.63
7	slopestyle	41	178	76	64	68	136	1.32	2.38	1.06	390.33	872.21	1147.67	5.14	11.48	15.10	10.75	5.06	23.37	39.18	27.44	12.91	59.65
8	slopestyle	19	180	63	81	80	171	1.24	4.27	3.03	390.33	1186.36	1642.07	6.20	18.83	26.06	22.52	11.98	11.32	45.82	49.15	26.14	24.71
